# Supplementary material for: The Use of Electronic Nose in the Quality Evaluation and Adulteration Identification of Beijing-You Chicken
Source: Foods. 2022 Mar 8;11(6):782. doi: 10.3390/foods11060782 (PMC8953052; doi:10.3390/foods11060782)
Supplement: Supplementary file 1 [file foods-11-00782-s001.zip]

Archive with 1 entries (1 files):
- foods-1536682-supplementary.pdf
